# Supplementary material for: Precise Delivery of Nitric Oxide Controlled by Bioorthogonal Endocellulase Ameliorates Hindlimb Ischemia
Source: Bioengineering (Basel). 2026 Jan 23;13(2):128. doi: 10.3390/bioengineering13020128 (PMC12937777; doi:10.3390/bioengineering13020128)
Supplement: Supplementary file 1 [file bioengineering-13-00128-s001.zip]

Archive with 1 entries (1 files):
- bioengineering-4088303-supplementary.pdf
